# Supplementary material for: Ssc-miR-130b Enhances Cell Proliferation and Represses Adipogenesis of Primary Cultured Intramuscular Preadipocytes in Pigs
Source: Vet Sci. 2025 Apr 17;12(4):375. doi: 10.3390/vetsci12040375 (PMC12030777; doi:10.3390/vetsci12040375)
Supplement: Supplementary file 1 [file vetsci-12-00375-s001.zip]

Archive with 1 entries (1 files):
- vetsci-3516845-supplementary.pdf
